# Supplementary material for: Incidence and Molecular Identification of Begomoviruses Infecting Tomato and Pepper in Myanmar
Source: Plants (Basel). 2022 Apr 10;11(8):1031. doi: 10.3390/plants11081031 (PMC9030778; doi:10.3390/plants11081031)
Supplement: Supplementary file 1 [file plants-11-01031-s001.zip]

Archive with 1 entries (1 files):
- plants-1643749-supplementary.fasta
