# Supplementary material for: Incidence and Molecular Identification of Begomoviruses Infecting Tomato and Pepper in Myanmar
Source: Plants (Basel). 2022 Apr 10;11(8):1031. doi: 10.3390/plants11081031 (PMC9030778; doi:10.3390/plants11081031)
Supplement: Supplementary file 1 [file plants-11-01031-s001.zip › plants-1643749-supplementary.fasta]

>MM17-3_tomato_.seq
TTGAAGGCCCATGTAAGGTCCAGTCGTTTGAATCCAGACATGACATTCAGCATATAGGCAAAGTGATGTGCATCAGTGATGTTACCCGTGGAACTGGGCTGACCCATCGAGTGGGTAAAAGGTTCTGTGTGAAGTCCGTTTATGTCTTGGGTAAGATATGGATGGATGAAAATATTAAGACCAAGAATCACACGAATAGTGTGATGTTTTTTCTAGTTCGGGATCGTAGACCTGTGGATAAACCTCAAGATTTTGGTGAGGTGTTTAACATGTTTGATAATGAGCCCAGTACGGCTACTGTGAAGAATGTTCATCGTGATAGGTATCAAGTCCTTCGGAAGTGGCATGCAACTGTGACAGGCGGACAGTACGCGTCCAAGGAACAAGCCCTTGTTAGAAAGTTCATTAGGGTTAATAATTATGTAGTGTATAACCAGCAAGAAGCTGGCAAGTATGAGAATCATTCCGAGAATGCGTTAATGTTGTATATGGCATGTACTCATGCCTCTAACCCTGA
>MM17-09-5_tomato.seq
TTTTTTTTGTGAAGGCCCCAGTAAGGTCCAGTCTTTTGATGCTAAGAACGATATTGGTCACATGGGCAAGGTCTTATGTTTGTCCGACGTTACTCGTGGTATGGGGCTTACCCATCGAGTTGGCAAGCGTTTCTGTGTCAAATCTCTTTATTTTGTTGGCAAGATCTGGATGGATGAAAATATTAAGGTTAAGAACCACACTAATACCGTTTTATTCTGGATAGTTAGAGATCGGCGTCCTACTGGAACGCCTTATGATTTTCAGCAGGTCTTTAATGTATATGATAATGAACCCAGCACTGCTACTGTGAAGAACGACCAGCGTGATCGTTTCCAGGTTATAAGGAGGTTCCAGGCAACGGTGACTGGTGGACAATATGCAGCGAAGGAGCAGGCGATTATTAGAAAGTTTTTTCGTGTTAATAATTATGTAGTTTACAATCACCAGGAAGCTGGGAAGTACGAGAACCATACTGAAAATGCTTTGTTGTTGTATATGGCATGTACTCATGCCTCTAAACCCTGT
>MM17-09-6_tomato.seq
TTGTGAAGGCCCATGTAAGGTCCAGTCGTTTGAATCCAGACATGACATTCAGCATATAGGTAAAGTGATGTGTATCAGTGATGTTACCCGTGGAACTGGGCTGACCCATCGAGTGGGTAAAAGGTTCTGTGTGAAGTCCGTCTATGTTTTGGGTAAGATATGGATGGATGAAAATATTAAGACCAAGAATCACACGAATAGTGTGATGTTTTTCCTAGTTCGTGATCGTAGACCTGTGGATAAACCTCAAGATTTTGGGGAGGTTTTTAACATGTTTGATAATGAGCCCAGTACGGCTACTGTGAAGAATGTTCATCGTGATAGGTATCAAGTCCTTCGGAAGTGGCATGCAACTGTGACAGGCGGACAGTACGCGTCCAAGGAACAAGCCCTTGTTAGAAAGTTTGTTAGGGTCAATAATTATGTTGTATATAACCAGCAAGAAGCTGGCAAGTATGAGAACCATTCCGAAAATGCGTTAATGTTGTATATGGCATGTACTCATGCCTCTAAACCTTGTAA
>MM17-09-7_tomato.seq
AAGCCCATGTAAGGTCCAGTCGTTTGAATCCAGACATGACATTCAGCATATAGGCAAAGTGATGTGCATCAGTGATGTTACCCGTGGAACTGGGCTGACCCATCGAGTGGGTAAAAGGTTCTGTGTGAAGTCCGTCTATGTCTTGGGTAAGATATGGATGGATGAAAATATTAAGACCAAGAATCACACGAATAGTGTGATGTTTTTTCTAGTTCGGGATCGTAGACCTGTGGATAAACCTCAAGATTTTGGTGAGGTGTTTAACATGTTTGATAATGAGCCCAGTACGGCTACTGTGAAGAATGTTCATCGTGATAGGTATCAAGTCCTTCGGAAGTGGCATGCAACTGTGACAGGCGGACAGTACGCGTCCAAGGAACAAGCCCTTGTTAGAAAGTTCATTAGGGTTAATAATTATGTAGTGTATAACCAGCAAGAAGCTGGCAAGTATGAGAATCATTCCGAAAATGCGTTAATGTTGTATATGGCATGTACTCATGCTCTAAACCCC
>MM17-09-8_tomato.seq
TGTGAAAGCCCATGTAAGGTCCAGTCGTTTGAATCCAGACATGACATTCAGCATATAGGCAAAGTGATGTGCATCAGTGATGTTACCCGTGGAACTGGGCTGACCCATCGAGTGGGTAAAAGGTTCTGTGTGAAGTCCGTCTATGTCTTGGGTAAGATATGGATGGATGAAAATATTAAGACCAAGAATCACACGAATAGTGTGATGTTTTTTCTAGTTCGGGATCGTAGACCTGTGGATAAACCTCAAGATTTTGGTGAGGTGTTTAACATGTTTGATAATGAGCCCAGTACGGCTACTGTGAAGAATGTTCATCGTGATAGGTATCAAGTCCTTCGGAAGTGGCATGCAACTGTGACAGGCGGACAGTACGCGTCCAAGGAACAAGCCCTTGTTAGAAAGTTCATTAGGGTTAATAATTATGTAGTGTATAACCAGCAAGAAGCTGGCAAGTATGAGAATCATTCCGAAAATGCGTTAATGTTGTATATGGCATGTACTCATGCTCTAAACCCC
>MM17-09-9_tomato.seq
ACAGACTGACATTCAGCATATAGGTAAAGTTATGTGTATCAGTGATGTTACCCGTGGAACTGGGCTGACCCATCGAGTGGGTAAAAGGTTCTGTGTTAAGTCCGTCTATGTTTTGGGTAAGATATGGATGGATGAAAATATTAAGACCAAGAATCACACGAATAGTGTGATGTTTTTCCTAGTTCGTGATCGTAGACCTGTGGATAAACCTCAAGATTTTGGGGAGGTTTTTAACATGTTTGATAATGAGCCCAGTACGGCAACTGTGAAGAATGTTCATCGTGATAGGTATCAAGTCCTCCGGAAGTGGCATGCAACTGTGACTGGTGGACAGTACGCGTCGAAGGAACAAGCCCTTGTTAGAAAGTTTGTTAGGGTCAATAACTATGTTGTATATAACCAGCAAGAAGCTGGCAAGTATGAGAACCATTCTGAGAATGCGTTAATGTTGTATATGGCATGTACTCATGCCTCTAAAACCCGA
>MM17-09-10_tomato.seq
TGAAGGCCCATGTAAGGTCCAGTCGTTTGAGTCCAGACATGACATTCAGCATATAGGTAAAGTTATGTGTATCAGTGATGTTACCCGTGGAACTGGGCTGACCCATCGAGTGGGTAAAAGGTTCTGTGTTAAGTCCGTCTATGTTTTGGGTAAGATATGGATGGATGAAAATATTAAGACCAAGAATCACACGAATAGTGTGATGTTTTTCCTAGTTCGTGATCGTAGACCTGTGGATAAACCTCAAGATTTTGGGGAGGTTTTTAACATGTTTGATAATGAGCCCAGTACGGCAACTGTGAAGAATGTTCATCGTGATAGGTATCAAGTCCTCCGGAAGTGGCATGCAACTGTGACTGGTGGACAGTACGCGTCGAAGGAACAAGCCCTTGTTAGAAAGTTTGTTAGGGTCAATAACTATGTTGTATATAACCAGCAAGAAGCTGGCAAGTATGAGAACCATTCTGAGAATGCGTTAATGTTGTATATGGCATGTACTCATGCTCTAAAACCCCTGAAAAACGCA
>MM17-09-14_tomato.seq
AAATTTTTGTGAAGGGCCCAGTAAGGTCCAGTCGTTTGAGTCCAGACATGACATTCAGCATATAGGTAAAGTTATGTGTATCAGTGATGTTACCCGTGGAACTGGGCTGACCCATCGAGTGGGTAAAAGGTTCTGTGTTAAGTCCGTCTATGTTTTGGGTAAGATATGGATGGATGAAAATATTAAGACCAAGAATCACACGAATAGTGTGATGTTTTTCCTAGTTCGTGATCGTAGACCTGTGGATAAACCTCAAGATTTTGGGGAGGTTTTTAACATGTTTGATAATGAGCCCAGTACGGCAACTGTGAAGAATGTTCATCGTGATAGGTATCAAGTCCTCCGGAAGTGGCATGCAACTGTGACTGGTGGACAGTACGCGTCGAAGGAACAAGCCCTTGTTAGAAAGTTTGTTAGGGTCAATAACTATGTTGTATATAACCAGCAAGAAGCTGGCAAGTATGAGAACCATTCTGAGAATGCGTTAATGTTGTATATGGCATGTACTCATGCTCTAAAACCCCTGGAAAAA
>MM17-09-15_tomato.seq
GGTTTTTTGTGAAGGGCCCAGTAAGGTCCAGTCGTTTGAATCCAGACATGACATTCAGCATATAGGCAAAGTGATGTGCATCAGTGATGTTACCCGTGGAACTGGGCTGACCCATCGAGTGGGTAAAAGGTTCTGTGTGAAGTCCGTCTATGTCTTGGGTAAGATATGGATGGATGAAAATATTAAGACCAAGAATCACACGAATAGTGTGATGTTTTTTCTAGTTCGGGATCGTAGACCTGTGGATAAACCTCAAGATTTTGGTGAGGTGTTTAACATGTTTGATAATGAGCCCAGTACGGCTACTGTGAAGAATGTTCATCGTGATAGGTATCAAGTCCTTCGGAAGTGGCATGCAACTGTGACAGGCGGACAGTACGCGTCCAAGGAACAAGCCCTTGTTAGAAAGTTCATTAGGGTTAATAATTATGTAGTGTATAACCAGCAAGAAGCTGGCAAGTATGAGAATCATTCCGAAAATGCGTTAATGTTGTATATGGCATGTACTCATGCTCTAAAACCCCTTGAAA
>MM17-09-16_tomato.seq
GGTCCCAGTAAGGTCCAGTCGTTTGAATCCAGACATGACATTCAGCATATAGGCAAAGTGATGTGCATCAGTGATGTTACTCGTGGAACTGGGCTGACCCATCGAGTTGGTAAAAGGTTCTGTGTGAAGTCCGTCTATGTCTTGGGTAAGATATGGATGGATGAAAATATTAAGACCAAGAATCACACGAATAGTGTGATGTTTTTTCTAGTTCGGGATCGTAGACCTGTGGATAAACCTCAAGATTTTGGTGAGGTGTTTAACATGTTTGATAATGAGCCCAGTACGGCTACTGTGAAGAATGTTCATCGTGATAGGTATCAAGTCCTTCGGAAGTGGCATGCAACTGTGACAGGCGGACAGTACGCGTCCAAGGAACAAGCCCTTGTTAGAAAGTTCATTAGGGTTAATAATTATGTAGTGTATAACCAGCAAGAAGCTGGCAAGTATGAGAATCATTCCGAAAATGCGTTAATGTTGTATATGGCATGTACTCATGCCTAAAACCCCTTGAAAAA
>MM17-09-18_chili.seq
GATTTTTTTGTGAAGGGCCCAGTAAGGTCCAGTCGTTTGAATCCAGACATGACATTCAGCATATAGGCAAAGTGATGTGCATCAGTGATGTTACCCGTGGAACTGGGCTGACCCATCGAGTGGGTAAAAGGTTCTGTGTGAAGTCCGTCTATGTCTTGGGTAAGATATGGATGGATGAAAATATTAAGACCAAGAATCACACGAATAGTGTGATGTTTTTTCTAGTTCGGGATCGTAGACCTGTGGATAAACCTCAAGATTTTGGTGAGGTGTTTAACATGTTTGATAATGAGCCCAGTACGGCTACTGTGAAGAATGTTCATCGTGATAGGTATCAAGTCCTTCGGAAGTGGCATGCAACTGTGACAGGCGGACAGTACGCGTCCAAGGAACAAGCCCTTGTTAGAAAGTTCATTAGGGTTAATAATTATGTAGTGTATAACCAGCAAGAAGCTGGCAAGTATGAGAATCATTCCGAAAATGCGTTAATGTTGTATATGGCATGTACTCATGCTCTAAAACCCCTGTAAAACCATAAAA
>MM17-09-19_chili.seq
TTTTTCTTTGTGAAGGGCCCAGTAAGGTCCAGTCGTTTGAGTCCAGACATGACATTCAGCATATAGGCAAAGTGATGTGCATCAGTGATGTTACCCGTGGAACTGGGCTGACCCATCGAGTGGGTAAAAGATTTTGTGTGAAGTCCGTCTATGTCTTGGGTAAGATATGGATGGATGAAAATATTAAGACCAAGAATCACACGAATAGTGTGATGTTTTTTCTAGTGCGGGATCGTAGACCTGTGGATAAACCTCAAGATTTTGGCGAGGTTTTTAACATGTTTGATAATGAGCCCAGTACGGCTACTGTGAAGAATGTTCATCGTGATAGGTATCAAGTCCTCCGCAAATGGCATGCAACTGTGACTGGTGGACAGTACGCGTCAAAGGAACAAGCCCTTGTTAGAAAGTTTGTTAGGGTCAATAATTATGTTGTGTATAACCAGCAAGAAGCTGGAAAGTATGAGAACCATTCCGAGAATGCCTTAATGTTGTATATGGCATGTACTCATGCCTTAAACCCTTGA
>MM17-09-20_chili.seq
CATGTAAGGTCCAGTCGTTTGAATCCAGACATGACATTCAGCATATAGGTAAAGTTATGTGCATCAGTGATGTTACCCGTGGAACCGGGCTGACCCATCGAGTGGGTAAAAGGTTTTGTGTTAAGTCCGTCTATGTCTTGGGTAAGATATGGATGGATGAAAATATTAAGACCAAGAATCACACGAATAGTGTGATGTTCTTCCTAGTTCGGGATCGTAGACCTGTGGATAAACCTCAAGATTTTGGTGAGGTGTTTAACATGTTTGATAATGAGCCCAGTACGGCGACTGTGAAGAATGTTCATCGTGATAGGTATCAAGTCCTCCGGAAGTGGCATGCAACCGTGACTGGTGGACAGTACGCGTCTAAGGAACAAGCCCTCGTTAGAAAGTTCATTAGGGTGAATAACTATGTTGTGTATAACCAGCAAGAAGCTGGCAAGTATGAGAATCATTCTGAGAATGCGTTGATGTTGTATATGGCATGTACTCATGCTCTAAACCCCTGAAA
>MM17-09-21_chili.seq
GAATTTTTTTGTGAAAGGGCCCAGTAAGGTCCAGTCGTTTGAGTCCAGACATGACATTCAGCATATAGGTAAAGTTATGTGTATCAGTGATGTTACCCGTGGAACTGGGCTGACTCATCGAGTGGGTAAAAGGTTCTGTGTTAAGTCCGTCTATGTCTTGGGTAAGATATGGATGGATGAAAATATTAAGACCAAGAATCACACGAATAGTGTGATGTTTTTTCTGGTTCGTGATCGTAGACCTGTGGATAAACCTCAAGATTTTGGGGAGGTTTTTAACATGTTTGATAATGAGCCCAGCACGGCAACTGTGAAGAATGTTCATCGTGATAGGTATCAAGTCCTCCGGAAGTGGCATGCAACTGTGACTGGTGGACAGTACGCGTCGAAGGAACAAGCCCTTGTTAGAAAGTTTGTTAGGGTCAATAACTATGTTGTGTATAACCAGCAAGAAGCTGGCAAGTATGAGAACCATTCTGAGAATGCGTTAATGTTGTATATGGCATGTACTCATGCCTTAAACCCCTTGAAAA
>MM17-09-22_chili.seq
CATGTAAGGTCCAGTCGTTTGAATCAAGACATGACATTCAGCATATAGGTAAAGTTATGTGCATCAGTGATGTTACCCGTGGAACCGGGCTGACCCATCGAGTGGGTAAAAGGTTTTGTGTTAAGTCCGTCTATGTCCTGGGTAAGATATGGATGGATGAAAATATTAAGACCAAGAATCACACGAATAGTGTGATGTTCTTCCTAGTTCGGGATCGTAGACCTGTGGATAAACCTCAAGATTTTGGTGAGGTGTTTAACATGTTTGATAATGAGCCCAGTACGGCGACTGTGAAGAATGTTCATCGTGATAGGTATCAAGTCCTCCGGAAGTGGCATGCAACCGTGACTGGTGGACAGTACGCGTCTAAGGAACAAGCCCTCGTTAGAAAGTTCATTAGGGTGAATAACTATGTTGTGTATAACCAGCAAGAAGCTGGCAAGTATGAGAATCATTCTGAGAATGCGTTGATGTTGTATATGGCATGTACTCAGCTCTAAACCCCCTTGAAAAACC
>MM17-09-23_chili.seq
GAAGGCCCATGTAAGGTCCAGTCGTTTGAGTCCAGACATGACATTCAGCATATAGGTAAAGTTATGTGTATCAGTGATGTTACCCGTGGAACGGGGCTGACCCATCGAGTGGGTAAAAGGTTCTGTGTTAAGTCCGTCTATGTTTTGGGTAAGATATGGATGGATGAAAATATTAAGACCAAGAATCACACGAATAGTGTGATGTTTTTCCTAGTTCGTGATCGTAGACCTGTGGATAAACCTCAAGATTTTGGGGAGGTTTTTAACATGTTTGATAATGAGCCCAGTACGGCAACTGTGAAGAATGTTCATCGTGATAGGTATCAAGTCCTCCGGAAGTGGCATGCAACGGTGACTGGTGGACAGTACGCGTCGAAGGAACAAGCCCTTGTTAGAAAGTTTGTTAGGGTCAATAACTATGTTGTATATAACCAGCAAGAAGCTGGCAAGTATGAGAACCTTTCTGAAAATGCGTTAATGTTGTATATGGCATGTACTCATGCCTCTAACCCTGAAA
>MM17-09-24_chili.seq
TGTGAAGGCCCATGTAAGGTCCAGTCGTTTGAGTCCAGACATGACATTCAGCATATAGGTAAAGTTATGTGTATCAGTGATGTTACCCGTGGAACTGGGCTGACTCATCGAGTGGGTAAAAGGTTCTGTGTTAAATCCGTCTATGTCTTGGGTAAGATATGGATGGATGAAAATATTAAGACCAAGAATCACACGAATAGTGTGATGTTTTTCCTAGTTCGGGATCGTAGACCTGTGGATAAACCTCAAGATTTTGGAGAGGTTTTTAACATGTTTGATAATGAGCCCAGTACGGCTACTGTGAAGAATGTTCATCGTGATAGGTATCAAGTCCTCCGGAAGTGGCATGCAACTGTGACTGGTGGACAGTACGCGTCGAAGGAACAAGCCCTTGTTAGAGAAGTTTGTTAGGGTCAATAATTATGTTGTGTATAATCAGCAAGAAGCTGGCAAGTATGAGAATCATTCTGAGAATGCGTTAATGTTGTATATGGCATGTACTCATGCCCTAAACCCTGAATTTCTA
>MM17-17_chili_1.seq
AAGTCCGGATGTTCCTAGAGGATGTGAAGGTCCATGTAAAGTCCAGTCGTTTGAGTCCAGACATGACATTCAGCATATAGGTAAAGTGATGTGTATCAGTGATGTCACCCGTGGAACTGGGCTGACCCATCGAGTGGGTAAAAGGTTCTGTGTTAAGTCCGTTTATGTCTTGGGTAAGATATGGATGGATGAAAATATTAAGACCAAGAATCACACGAATAGTGTAATGTTTTTTCTAGTTCGTGATCGTAGACCTGTGGATAAACCCCAAGATTTCGGGGAGGTTTTTAACATGTTTGATAATGAGCCCAGCACGGCTACTGTGAAGAATGTTCATCGTGATAGGTATCAAGTCCTCCGGAAGTGGCATGCAACTGTGACTGGTGGACAGTACGCGTCGAAGGAACAAGCCCTTGTTAGAAAGTTTGTTAGGGTCAATAACTATGTTGTATATAACCAGCAAGAAGCTGGGAAGTATGAGAACCATTCTGAGAATGCGTTAATGTTGTATATGGCGTGTACTCATGCCTCTAACCCAGTGTATGCTACTTTGAAAATAC
>MM17-21_chili.seq
TTCCTAGAGGATGTGAAGGCCCATGTAAAGTCCAGTCCTTCGAGTCTAGACATGACATTCAACATATAGGTAAAGTTATGTGTATCAGTGATGTTACCCGTGGAACCGGGCTGACCCATCGAGTGGGTAAAAGGTTCTGTGTTAAGTCCGTCTACGTCTTGGGTAAGATATGGATGGATGAAAATATTAAGACCAAGAATCACACGAATAGTGTGATGTTTTTCCTAGTTCGTGATCGTAGACCTGTGGATAAACCTCAAGATTTTGGGGAGGTTTTTAACATGTTTGATAATGAGCCCAGTACGGCAACTGTGAAGAATGTTCATCGTGATAGGTATCAAGTCCTCCGGAAGTGGCATGCAACTGTGACTGGTGGACAGTACGCGTCGAAGGAACAAGCCCTTGTTAGAAAGTTTGTTAGGGTCAATAACTATGTTGTATATAACCAGCAAGAAGCTGGCAAGTATGAGAACCATTCTGAGAATGCGTTAATGTTGTATATGGCGTGTACTCATGCCTCTAATCCAGTGTATGCTACTTTGAA
>MM17-28_chili.seq
TGAAGGGCCATGTAAGGTCCAGTCCTTTGAGCAGAGACATGATATAACACACACCGGCAAGGTGTTGTGTGTGTTTGATGTTACTAGAGGCAATGGTATTACTCATAAAATAGGTAAAAGATTTTGCGTTAAGTCTGTTTATGTTATGGGCAAAATCTGGATGGATGAGAATATTAAATTGAAGAATCACACCAACACTGTTATGTTTTGGCTTGTTCGCGACAGAAAACCTGTTACTACCCCATATGGTTTTGGAGAGTTATTCAACATGTATGACAACGAGCCAAGTACTGCAACAATAAAGAACGATCTTAGAGATCGTGTGCAAGTGCTTCATCGTTTCTCAGCATCATTAACTGGTGGTCAATATGCCAGCAAGGAACAAGCAGTTATTAAAAAGTTTTTTAAAGTTAATAATTATGTGGTGTACAATCACCAAAAAGCTGCAAAGTATGAAAATCATACTGAAAATGCTTTGCTATTGTATATGGCATGTACTCATGCCTCT
>MM18-3_chili.seq
CTGACATTCAGCATATAGGTAAGTTATGTGTATCAGTGATGTTACCCGTGGAACTGGGCTGACCCATCGAGTGGGTAAAAGGTTCTGCGTTAAGTCCGTCTATGTTTTGGGTAAGATATGGATGGATGAAAATATTAAGACCAAGAATCACACGAATAGTGTGATGTTTTTCCTAGGTCGGGATCGTAGACCTGCGGATAAGCCTCAAGATTTTGGGGAGGTTTTTAACATGTTTGATAATGAGCCCAGTACGGCAACTGTGAAGAATGTTCATCGTGATAGGTATCAAGTCCTCCGGAAGTGGCATGCAACTGTGACTGGTGGACAGTACGCGTCGAAGGAACAAGCCCTTGTTAGAAAGTTTGTTAGGGTCAATAACTATGTTGTATATAACCAGCAAGAAGCTGGCAAGTATGAGAACCATCTGAGAATGCGTTAA
>MM18-4_chili.seq
TTCAGCATATAGGTAAGTTATGTGTATCAGTGATGTTACCCGTGGAACTGGGCTGACCCATCGAGTGGGTAAAAGGTTCTGCGTTAAGTCCGTCTATGTTTTGGGTAAGATATGGATGGATGAAAATATTAAGACCAAGAATCACACGAATAGTGTGATGTTTTTCCTAGTTCGTGATCGTAGACCTGTGGATAAACCTCAAGATTTTGGGGAGGTTTTTAACATGTTTGATAATGAGCCCAGTACGGCAACTGTGAAGAATGTTCATCGTGATAGGTATCAAGTCCTCCGGAAGTGGCATGCAACTGTGACTGGTGGACAGTACGCGTCGAAGGAACAAGCCCTTGTTAGAAAGTTTGTTAGGGTCAATAACTATGTTGTATATAACCAGCAAGAAGCTGGCAAGTATGAGAACCATTCTGAGAATGCGTTAAG
>MM18-14_tomato.seq
ATGATATTGGGCATATGGGTAAGGTGATCTGTTTGTCTGACGTTACACGTGGTATTGGGCTTACCCATCGAGTTGGCAAGCGCTTCTGTGTGAAGTCACTTTATTTTGTTGGCAAGATATGGATGGATGAAAATATTAAAGTTAAGAATCACACTAACACCGTTTTGTTTTGGATAGTTAGGGATCGGCGTCCTACTGGAACGCCTTATGATTTTCAGCAGGTCTTCAATGTTTACGATAATGAGCCTTCCACGGCAACTGTGAAAAACGACCAGCGTGATCGTTTCCAGGTGATCAGGAGATTCCAGGCTACGGTGACTGGTGGGCAATATGCAGCGAAGGAGCAGGCGATTATTAGAAAGTTTTATCGTGTTAATAATTATGTAGTGTATAATCACCAGGAAGCTGGGAAGTATGAGAACCATACTGAAAATGCGTTGTTG
>MM18-17_tomato.seq
ATGATATTGGGCATATGGGTAAGGTGATCTGTTTGTCTGACGTTACACGTGGTATTGGGCTTACCCATCGAGTTGGCAAGCGCTTCTGTGTCAAGTCACTTTATTTTGTTGGCAAGATATGGATGGATGAAAATATTAAAGTTAAGAATCACACTAACACCGTTTTGTTTTGGATAGTTAGGGATCGGCGTCCTACTGGAACGCCTTATGATTTTCAGCAGGTCTTCAATGTTTATGATAATGAGCCTTCCACGGCAACTGTGAAAAACGACCAGCGTGATCGTTTCCAGGTGATCAGGAGATTCCAGGCTACGGTGACCGGTGGGCAATATGCAGCGAAGGAGCAGGCGATTATTAGAAAGTTTTATCGTGTTAATAATTATGTAGTGTATAATCACCAGGAAGCTGGGAAGTATGAGAACCATACTGAAAATGCGTTGTTGTTG
>MM19-10_tomato.seq
TTGTGAAGGGGCCATGTAAGGTCCAGTCTTTCGATGCGAAGAATGATATTGGGCATATGGGTAAGGTGATCTGTTTGTCTGACGTTACCCGTGGTATTGGGCTTACCCATCGAGTTGGCAAGCGCTTCTGTGTCAAGTCATTATATTTTGTTGGCAAGATATGGATGGATGAAAATATTAAAGTTAAGAATCACACTAACACCGTTTTGTTTTGGATAGTTAGGGATCGGCGTCCTACTGGAACGCCTTATGATTTTCAACAGGTCTTCAATGTTTATGATAATGAGCCTTCCACGGCAACTGTGAAAAACGACCAGCGTGATCGTTTCCAGGTGATCAGGAGATTCCAGGCTACGGTGACCGGTGGGCAATATGCAGCGAAGGAGCAGGCGATTATTAGAAAGTTTTATCGTGTTAATAATTATGTAGTGTATAATCACCAGGAAGCTGGGAAGTATGAGAATCATACTGAAAATGCATTGTTGTTGTATATGGCATGTACTCATGCCCTAAACCCCTGTA
